# Supplementary material for: Unique transcriptional and protein-expression signature in human lung tissue-resident NK cells
Source: Nat Commun. 2019 Aug 26;10:3841. doi: 10.1038/s41467-019-11632-9 (PMC6710242; doi:10.1038/s41467-019-11632-9)
Supplement: Supplementary file 3 — Supplementary Dataset 1 [file 41467_2019_11632_MOESM3_ESM.xlsx]

## Sheet: padj<0.05 log2FC>1
CD69+CD49a+CD103+ NKG2A+CD16- versus CD69- NKG2A+CD16- NK cells								CD69+CD49a+CD103- NKG2A+CD16- versus CD69- NKG2A+CD16- NK cells								CD69sp NKG2A+CD16- vs CD69- NKG2A+CD16- NK cells								CD69+CD49a+CD103+ NKG2A+CD16- versus CD69sp NKG2A+CD16- NK cells								CD69+CD49a+CD103- NKG2A+CD16- versus CD69sp NKG2A+CD16- NK cells								CD69+CD49a+CD103+ NKG2A+CD16- versus CD69+CD49a+CD103- NKG2A+CD16- NK cells
Gene name	baseMean	log2FoldChange	lfcSE	stat	pvalue	padj		Gene name	baseMean	log2FoldChange	lfcSE	stat	pvalue	padj		Gene name	baseMean	log2FoldChange	lfcSE	stat	pvalue	padj		Gene name	baseMean	log2FoldChange	lfcSE	stat	pvalue	padj		Gene name	baseMean	log2FoldChange	lfcSE	stat	pvalue	padj		Gene name	baseMean	log2FoldChange	lfcSE	stat	pvalue	padj
SELL	641.389	-7.85096	0.454607	-17.2698	7.94318e-67	6.60873e-63		RGS1	5339.68	1.92721	0.197497	9.75817	1.70204e-22	1.19637e-18		GNLY	27598.1	-2.05196	0.231668	-8.85732	8.19639e-19	6.8194e-15		SELL	641.389	-5.5992	0.455713	-12.2867	1.0681e-34	8.02466e-31		ITGA1	167.141	4.80523	0.522496	9.19668	3.69177e-20	3.07156e-16		SELL	641.389	-4.49579	0.458376	-9.80809	1.03913e-22	8.6456e-19
RGS1	5339.68	2.5796	0.197354	13.0709	4.8279e-39	2.00841e-35		SELL	641.389	-3.35517	0.364663	-9.20073	3.55535e-20	1.24953e-16		GZMB	7435.93	-1.71277	0.248682	-6.8874	5.68207e-12	2.36374e-08		WDR74	820.102	-2.58975	0.249906	-10.3629	3.65671e-25	1.37364e-21		GZMB	7435.93	2.06618	0.248657	8.30937	9.62124e-17	4.00244e-13		HSPA1A	357.572	1.66239	0.325729	5.1036	3.33253e-07	0.00138633
WDR74	820.102	-2.54515	0.25013	-10.1753	2.55568e-24	7.08776e-21		PPP1R2P9	151.383	4.4711	0.502437	8.89881	5.64466e-19	1.32254e-15		RGS1	5339.68	1.30741	0.19756	6.61776	3.64687e-11	1.0114e-07		ITGA1	167.141	4.99886	0.52237	9.56957	1.07349e-21	2.68837e-18		KLRF1	1306.32	-2.569	0.338946	-7.57938	3.47197e-14	9.62894e-11		SATB1	178.165	-1.8339	0.386716	-4.74225	2.11354e-06	0.00586154
PLAC8	631.366	-3.31368	0.327525	-10.1173	4.62846e-24	9.6272e-21		FGFBP2	91.1416	-4.66987	0.571926	-8.16516	3.21007e-16	5.64089e-13		SELL	641.389	-2.25176	0.360522	-6.24584	4.2154e-10	8.76803e-07		LGALS3	253.267	3.52645	0.388937	9.06689	1.22459e-19	2.30008e-16		ZNF683	577.31	3.03447	0.411802	7.36875	1.72232e-13	3.58243e-10		IRAK3	43.9491	-2.65807	0.59409	-4.4742	7.66989e-06	0.0159534
CCL5	10510.3	2.08774	0.227366	9.18227	4.22079e-20	7.0234e-17		CCL5	10510.3	1.7166	0.227396	7.54895	4.38787e-14	6.16847e-11		KIR2DL4	828.603	-1.8223	0.329573	-5.52926	3.21592e-08	5.3513e-05		GZMB	7435.93	2.18377	0.248649	8.78252	1.59856e-18	2.40199e-15		GNLY	27598.1	1.64947	0.231691	7.11925	1.08515e-12	1.50475e-09		FXYD7	201.105	-2.05858	0.484719	-4.24696	2.1669e-05	0.0360572
FGFBP2	91.1416	-4.81738	0.574394	-8.3869	4.99125e-17	6.92119e-14		ITGA1	167.141	3.74769	0.511343	7.3291	2.31704e-13	2.71441e-10		ALOX5AP	1628.92	1.54047	0.287578	5.35669	8.47615e-08	0.000101433		ZNF683	577.31	3.39672	0.411512	8.25425	1.52862e-16	1.91409e-13		WDR74	820.102	-1.75561	0.245779	-7.14302	9.13019e-13	1.50475e-09
PPP1R2P9	151.383	4.05733	0.503109	8.06451	7.35283e-16	8.73936e-13		WDR74	820.102	-1.71101	0.246007	-6.9551	3.52311e-12	3.53771e-09		PPP1R2P9	151.383	2.70543	0.505173	5.35546	8.53405e-08	0.000101433		PLAC8	631.366	-2.66635	0.327825	-8.13345	4.17228e-16	4.47804e-13		LGALS3	253.267	2.387	0.391095	6.10339	1.03844e-09	1.23426e-06
ALOX5AP	1628.92	2.29196	0.287471	7.97284	1.55063e-15	1.61265e-12		AKR1C3	51.5082	-3.97006	0.584192	-6.79582	1.07697e-11	9.46253e-09		CCNH	589.16	1.4452	0.293469	4.92453	8.45649e-07	0.000879475		KLRF1	1306.32	-2.70225	0.339352	-7.96296	1.67974e-15	1.57749e-12		DUSP4	327.977	1.83128	0.321454	5.69686	1.22031e-08	1.26912e-05
KRT81	81.7565	4.17126	0.536526	7.77458	7.56989e-15	6.99794e-12		KLRF1	1306.32	-2.28066	0.339107	-6.7255	1.74989e-11	1.36667e-08		FKBP11	236.244	1.90282	0.388492	4.89795	9.68409e-07	0.00089524		HSPA1A	357.572	2.45757	0.327058	7.51416	5.72755e-14	4.78123e-11		KIR2DL3	180.139	2.67799	0.472752	5.66469	1.4729e-08	1.36162e-05
ITGA1	167.141	3.94131	0.511207	7.70982	1.25996e-14	1.04828e-11		ZNF683	577.31	2.6675	0.410699	6.49503	8.30151e-11	5.83513e-08		FLNA	229.403	-1.73797	0.360953	-4.81495	1.47236e-06	0.001225		CCL5	10510.3	1.58346	0.227187	6.96986	3.17255e-12	2.38354e-09		BCL2A1	286.306	-2.46903	0.452025	-5.46216	4.70379e-08	3.91356e-05
ZNF683	577.31	3.02976	0.410406	7.38235	1.55523e-13	1.17632e-10		PLAC8	631.366	-1.98513	0.321047	-6.18331	6.27727e-10	4.01118e-07		KLRF2	62.2573	2.52853	0.551405	4.58561	4.52659e-06	0.00342375		RGS1	5339.68	1.27219	0.196427	6.47666	9.37733e-11	6.40471e-08		LGALS1	2153.29	1.82142	0.339533	5.36447	8.1187e-08	6.14069e-05
KLRF1	1306.32	-2.41391	0.339513	-7.10992	1.1611e-12	8.05031e-10		RBPJ	412.438	2.10362	0.345619	6.08652	1.15391e-09	6.75901e-07		CSF2	435.76	1.40344	0.328252	4.2755	1.90708e-05	0.0132224		GNLY	27598.1	1.48331	0.231702	6.40179	1.53569e-10	9.61471e-08		CCL5	10510.3	1.21232	0.227217	5.33554	9.52632e-08	6.60492e-05
LGALS3	253.267	2.69807	0.383556	7.03434	2.00206e-12	1.28132e-09		C1orf56	439.699	-2.00646	0.330953	-6.06267	1.33883e-09	7.09464e-07		KIR2DL3	180.139	-2.00299	0.473481	-4.23035	2.33333e-05	0.0149333		DUSP4	327.977	2.00718	0.32125	6.24803	4.15672e-10	2.40226e-07		ANXA5	188.646	2.42083	0.462888	5.22984	1.69654e-07	0.000108579
HSPA1A	357.572	2.24959	0.327977	6.85898	6.93556e-12	4.1217e-09		KLRF2	62.2573	3.33293	0.550536	6.05398	1.41307e-09	7.09464e-07		ZNF331	517.798	1.39282	0.337771	4.12356	3.73058e-05	0.0206923		CD38	82.8173	-2.97784	0.503555	-5.91364	3.3462e-09	1.79572e-06		RBPJ	412.438	1.77734	0.343233	5.17824	2.23993e-07	0.000133116
RBPJ	412.438	2.28529	0.345428	6.6158	3.69538e-11	2.0497e-08		ALOX5AP	1628.92	1.71798	0.287726	5.97089	2.35959e-09	1.08662e-06		IFNG	2534.25	1.08143	0.271768	3.97925	6.91326e-05	0.0359489		RBPJ	412.438	1.95901	0.343041	5.71073	1.12492e-08	5.63435e-06		RCBTB2	83.7311	-2.75278	0.539643	-5.10112	3.37652e-07	0.000187284
IL7R	306.548	-2.6004	0.398335	-6.52817	6.65801e-11	3.46216e-08		KRT81	81.7565	3.20993	0.538289	5.9632	2.47345e-09	1.08662e-06		ARL4C	340.7	-1.16598	0.300786	-3.87645	0.000105989	0.0440916		ANXA2	550.313	1.55847	0.279079	5.58433	2.34607e-08	1.10163e-05		CD38	82.8173	-2.52133	0.497878	-5.06414	4.10243e-07	0.000200778
RAMP1	49.3072	-3.7925	0.595365	-6.37004	1.88973e-10	8.9674e-08		LGALS1	2153.29	1.92604	0.339788	5.66837	1.44164e-08	5.96077e-06		ATP1B3	359.257	1.51453	0.388952	3.89388	9.86554e-05	0.0440916		KLF2	292.366	-1.91452	0.347532	-5.5089	3.61083e-08	1.59578e-05		CD44	2201.24	1.13867	0.224721	5.06705	4.04028e-07	0.000200778
RGS2	1337.46	1.62399	0.255103	6.36601	1.94006e-10	8.9674e-08		CD96	1038.57	1.26236	0.239543	5.26987	1.36524e-07	5.33126e-05		HLA-DMA	294.759	1.31572	0.338794	3.88353	0.00010295	0.0440916		GLUL	293.22	1.82299	0.332396	5.48438	4.14912e-08	1.67988e-05		FGFBP2	91.1416	-2.89483	0.575126	-5.03338	4.81917e-07	0.000222753
SOX4	46.9176	-3.49084	0.575631	-6.06437	1.32475e-09	5.80102e-07		IL32	2756.98	1.24353	0.25006	4.97292	6.59515e-07	0.000232307		FXYD2	29.2658	-2.33651	0.60622	-3.85423	0.000116095	0.0459956		RCBTB2	83.7311	-2.96748	0.54149	-5.4802	4.24834e-08	1.67988e-05		AKR1C3	51.5082	-2.91965	0.585565	-4.98604	6.16308e-07	0.000244175
CD96	1038.57	1.42621	0.23944	5.95644	2.57788e-09	1.0724e-06		IL7R	306.548	-1.96289	0.394749	-4.97249	6.60995e-07	0.000232307										CTLA4	37.5215	3.29439	0.603906	5.45513	4.8936e-08	1.83828e-05		CXCL2	23.4338	-3.01515	0.60463	-4.98676	6.14011e-07	0.000244175
IFITM3	514.906	-2.10396	0.354099	-5.94174	2.82021e-09	1.11734e-06		NDFIP2	72.0873	2.67579	0.556267	4.81027	1.5073e-06	0.000504516										SATB1	178.165	-2.07458	0.385029	-5.38811	7.12019e-08	2.54733e-05		KIR2DL4	828.603	1.6508	0.329852	5.00465	5.5964e-07	0.000244175
GLIPR1	378.2	1.79958	0.305968	5.8816	4.06326e-09	1.53665e-06		IFITM3	514.906	-1.68093	0.352683	-4.76611	1.87819e-06	0.000600082										RGS2	1337.46	1.36671	0.25444	5.37143	7.81166e-08	2.66768e-05		S1PR5	35.0794	-2.96356	0.602475	-4.91897	8.69992e-07	0.000329015
KLF2	292.366	-2.0288	0.347784	-5.8335	5.42777e-09	1.96344e-06		RAMP1	49.3072	-2.80253	0.59058	-4.74538	2.08117e-06	0.000636022										KIR2DL4	828.603	1.76298	0.329814	5.34537	9.02302e-08	2.94739e-05		SOCS2	51.7803	-2.78387	0.578103	-4.81553	1.46811e-06	0.000531073
C1orf56	439.699	-1.91517	0.33119	-5.78268	7.35198e-09	2.54869e-06		TCF7	160.754	-1.84629	0.39396	-4.6865	2.77919e-06	0.000813956										ITGB1	654.99	1.80105	0.339394	5.30665	1.11657e-07	3.49532e-05		GLUL	293.22	1.54823	0.332932	4.6503	3.31445e-06	0.00114901
AKR1C3	51.5082	-3.19967	0.577868	-5.53703	3.07638e-08	1.02382e-05		CD63	1634.22	1.02324	0.219168	4.66876	3.03018e-06	0.000819197										FGFBP2	91.1416	-3.04234	0.577483	-5.26828	1.37707e-07	4.13836e-05		S100A6	1963.62	1.17946	0.25812	4.56945	4.89009e-06	0.00162742
KLF3	74.3063	-3.12045	0.566632	-5.50702	3.64951e-08	1.16784e-05		ID3	55.7839	2.63468	0.563727	4.67368	2.95855e-06	0.000819197										S100A6	1963.62	1.35657	0.258056	5.25687	1.46526e-07	4.23403e-05		CAST	200.246	1.66001	0.369334	4.49462	6.96951e-06	0.00223024
HSH2D	156.272	-2.31012	0.424149	-5.44649	5.1374e-08	1.58308e-05		SPON2	43.7383	-2.75286	0.592521	-4.64601	3.38415e-06	0.000881008										TPRG1	38.0598	3.08599	0.596317	5.17508	2.27812e-07	6.33908e-05		TPRG1	38.0598	2.55946	0.596811	4.28855	1.79842e-05	0.00554178
GLUL	293.22	1.82272	0.335127	5.43888	5.36157e-08	1.59315e-05		GLUL	293.22	1.54796	0.335654	4.61179	3.99222e-06	0.00100219										FXYD7	201.105	-2.48683	0.483203	-5.14656	2.65312e-07	7.1189e-05		ANXA2	550.313	1.19053	0.279521	4.25918	2.0518e-05	0.00588654
LGALS1	2153.29	1.83374	0.339829	5.39609	6.81098e-08	1.95405e-05		CYTIP	886.334	1.21723	0.265574	4.58338	4.57521e-06	0.00110894										LGALS1	2153.29	1.72912	0.339574	5.09202	3.54266e-07	9.17793e-05		IFRD1	584.456	-1.14074	0.267805	-4.25957	2.04817e-05	0.00588654
CTLA4	37.5215	3.24524	0.604108	5.37195	7.78906e-08	2.09048e-05		KLF3	74.3063	-2.56555	0.562914	-4.55763	5.17335e-06	0.00121211										NFKBIA	11242	-1.07517	0.214163	-5.02033	5.15818e-07	0.000129178		OASL	69.1388	2.26381	0.532835	4.24861	2.15098e-05	0.00596539
HLA-DRB5	163.277	2.22231	0.413245	5.3777	7.54443e-08	2.09048e-05		PLP2	869.062	1.32995	0.294565	4.51497	6.33253e-06	0.00143585										CXCL2	23.4338	-3.00126	0.604426	-4.96547	6.85333e-07	0.000160903		PLAC8	631.366	-1.33781	0.321358	-4.16299	3.14103e-05	0.00843013
ANXA2	550.313	1.47059	0.279546	5.26064	1.43558e-07	3.51294e-05		HSH2D	156.272	-1.84808	0.420383	-4.39618	1.10173e-05	0.00242003										FRMD4B	36.8413	2.96295	0.596035	4.97111	6.65714e-07	0.000160903		FAM129A	182.667	1.6038	0.386309	4.1516	3.30156e-05	0.00858406
CD99	1277.79	1.27115	0.241519	5.26313	1.4162e-07	3.51294e-05		RGS2	1337.46	1.11985	0.255409	4.38452	1.1624e-05	0.00247592										HLA-DRB5	163.277	2.02932	0.410358	4.94524	7.60482e-07	0.000173136		FKBP11	236.244	-1.60624	0.388004	-4.13977	3.47658e-05	0.00870844
FAM46C	415.386	1.7254	0.327642	5.26613	1.39326e-07	3.51294e-05		ITGA5	32.7376	-2.54974	0.587922	-4.33686	1.4453e-05	0.00298794										ICAM2	157.097	-2.41381	0.49567	-4.8698	1.11712e-06	0.000239797		ITGB1	654.99	1.40442	0.33969	4.13441	3.55874e-05	0.00870844
FXYD7	201.105	-2.52342	0.483382	-5.22034	1.78593e-07	4.24541e-05		S1PR5	35.0794	-2.59493	0.602839	-4.30452	1.67352e-05	0.0033609										S1PR5	35.0794	-2.93528	0.602553	-4.8714	1.1081e-06	0.000239797		IFI30	32.0173	-2.44936	0.599098	-4.08841	4.34335e-05	0.00998605
SAMSN1	925.07	1.71625	0.331014	5.18482	2.16225e-07	4.9972e-05		HLA-DMA	294.759	1.45102	0.339409	4.27515	1.91008e-05	0.00362863										PMAIP1	621.703	-1.49092	0.306737	-4.86058	1.17042e-06	0.000244261		SPON2	43.7383	-2.41952	0.592548	-4.08326	4.44091e-05	0.00998605
APOBEC3C	219.339	1.87245	0.361639	5.17768	2.24666e-07	5.05196e-05		RGS16	195.94	1.68559	0.39376	4.28076	1.86254e-05	0.00362863										SAMSN1	925.07	1.55779	0.330482	4.7137	2.43258e-06	0.000493945		PMAIP1	621.703	-1.2349	0.30586	-4.03748	5.40294e-05	0.0118296
MCUB	223.77	-2.00575	0.388417	-5.16392	2.41836e-07	5.29493e-05		LEF1	26.782	-2.51264	0.605956	-4.14657	3.37496e-05	0.00624279										ANXA5	188.646	2.17976	0.4633	4.70486	2.54037e-06	0.000502258		CTLA4	37.5215	2.43258	0.604546	4.02381	5.72641e-05	0.0119563
TCF7	160.754	-2.03356	0.395894	-5.13662	2.79726e-07	5.96748e-05		FAM65B	191.37	-1.628	0.397846	-4.09205	4.27585e-05	0.00751374										KRT81	81.7565	2.41667	0.515354	4.68934	2.74088e-06	0.000528006		ICAM2	157.097	-1.98442	0.49328	-4.02292	5.74821e-05	0.0119563
EGR1	456.529	-1.60028	0.312029	-5.12862	2.9188e-07	6.06959e-05		GLIPR1	378.2	1.25698	0.306983	4.09463	4.22849e-05	0.00751374										RABAC1	360.536	1.4947	0.32652	4.57767	4.70182e-06	0.00088312		DENND2D	106.241	-1.95847	0.490018	-3.99673	6.42233e-05	0.0130326
SPTSSB	81.0692	-2.87249	0.560594	-5.12401	2.99102e-07	6.06959e-05		SIGLEC7	26.6764	-2.4424	0.602174	-4.05597	4.99273e-05	0.00816137										BCL2A1	286.306	-2.02738	0.450681	-4.49848	6.84395e-06	0.00125411		CD2	1426.52	1.06664	0.269448	3.95863	7.53824e-05	0.0145856
SATB1	178.165	-1.96125	0.385837	-5.08311	3.71307e-07	7.35541e-05		LGALS3	253.267	1.55862	0.385785	4.04012	5.34233e-05	0.00853437										CD27	25.2003	-2.71656	0.605419	-4.48708	7.22057e-06	0.00129162		FRMD4B	36.8413	2.34155	0.59672	3.92403	8.70787e-05	0.0160999
HLA-DMA	294.759	1.69568	0.338988	5.0022	5.66809e-07	0.000109671		TNFSF11	20.4597	-2.40276	0.604248	-3.97644	6.99548e-05	0.0109269										COLQ	19.6716	-2.70256	0.603222	-4.48022	7.45668e-06	0.00129368		COLQ	19.6716	-2.35311	0.604384	-3.8934	9.88476e-05	0.0178785
TGFBR3	103.593	-2.52072	0.505642	-4.9852	6.1899e-07	0.000117045		ANXA2	550.313	1.10265	0.279988	3.93821	8.20904e-05	0.0120683										HSPA1B	112.927	1.97317	0.440753	4.47682	7.57646e-06	0.00129368		DHRS12	45.4282	-2.20301	0.567626	-3.88109	0.000103988	0.0180245
CD55	338.978	-2.11833	0.425546	-4.97791	6.42762e-07	0.000118839		CTLA4	37.5215	2.38343	0.604711	3.94144	8.09939e-05	0.0120683										IFI27L2	195.724	1.6835	0.37833	4.44981	8.59483e-06	0.00139326		KIR2DL1	89.9563	2.1729	0.564575	3.84873	0.00011873	0.0201599
GPR183	805.917	-1.93129	0.388997	-4.9648	6.8771e-07	0.000124386		LDLRAD4	283.098	1.61524	0.410244	3.93727	8.24129e-05	0.0120683										SH3BGRL3	6437.48	1.04434	0.234853	4.4468	8.71596e-06	0.00139326		RABAC1	360.536	1.25469	0.326882	3.83837	0.000123856	0.0206096
ARL4C	340.7	-1.49751	0.303978	-4.92637	8.37703e-07	0.000148291		APOBEC3C	219.339	1.41927	0.36259	3.91427	9.06797e-05	0.0125718										PLEK	85.147	-2.51627	0.566606	-4.44096	8.956e-06	0.0014018		CCNH	589.16	-1.10551	0.293035	-3.77263	0.000161533	0.0257127
APOBEC3G	691.226	1.36868	0.281615	4.86011	1.17319e-06	0.000203353		PMAIP1	621.703	-1.19633	0.306112	-3.90815	9.30054e-05	0.0125718										FAM129A	182.667	1.70833	0.386266	4.42267	9.74892e-06	0.00149477		MT1F	93.657	2.03894	0.540952	3.76916	0.000163795	0.0257127
CYTIP	886.334	1.28329	0.265588	4.83187	1.35257e-06	0.00022966		MGA	38.2194	-2.24673	0.577227	-3.89228	9.93053e-05	0.0131701										CPNE7	27.2482	2.65006	0.603969	4.38774	1.14536e-05	0.00168727		C1orf56	439.699	-1.24648	0.332048	-3.75391	0.000174098	0.0264915
KLRF2	62.2573	2.64554	0.552314	4.78992	1.66849e-06	0.000277637		CD84	64.2976	2.00583	0.519698	3.8596	0.000113574	0.0147835										EGR1	456.529	-1.36982	0.31205	-4.38973	1.13489e-05	0.00168727		PPP1R2P9	151.383	1.76567	0.474091	3.72432	0.000195841	0.0290963
FAM65B	191.37	-1.90403	0.39975	-4.76303	1.90704e-06	0.000311109		EVI2B	388.753	1.27765	0.338065	3.7793	0.000157271	0.0200992										S100A4	2912.78	1.25822	0.287209	4.38084	1.18223e-05	0.0017081		CRY1	56.067	-2.0727	0.559216	-3.70645	0.000210186	0.0306797
PMAIP1	621.703	-1.45235	0.306988	-4.73097	2.23454e-06	0.000357527		PLXNC1	45.4927	2.23509	0.592475	3.77247	0.00016164	0.0202887										CD2	1426.52	1.16833	0.269425	4.33638	1.44847e-05	0.00205327		CRIP2	33.992	2.19178	0.595566	3.68017	0.000233079	0.0334347
ID3	55.7839	2.65655	0.563769	4.71213	2.4514e-06	0.000384823		PERP	62.5429	2.1277	0.56673	3.75434	0.000173798	0.021432										GSAP	91.1317	-2.00981	0.464513	-4.3267	1.51362e-05	0.00210589		TNFRSF10A	58.2558	2.04728	0.563511	3.63308	0.000280057	0.0394927
RGS16	195.94	1.84812	0.393386	4.698	2.62727e-06	0.000397434		APOBEC3G	691.226	1.05575	0.281933	3.74467	0.000180629	0.0218904										LSP1	343.222	1.37842	0.320758	4.29738	1.72825e-05	0.00236079		S100A4	2912.78	1.03353	0.287269	3.59778	0.000320946	0.0445045
ITGAE	199.171	1.6906	0.360421	4.69063	2.72367e-06	0.000404659		UBE2F	194.395	-1.53988	0.414167	-3.718	0.000200804	0.0239229										IFRD1	584.456	-1.13711	0.267973	-4.24337	2.20191e-05	0.0029541		CSF2	435.76	-1.17214	0.328118	-3.57231	0.000353842	0.0482617
C1orf162	416.628	-1.93339	0.414122	-4.66864	3.03203e-06	0.000442569		STMN1	71.4369	1.94314	0.524503	3.70474	0.000211611	0.0243839										PTPN12	116.394	-1.92784	0.462204	-4.17099	3.03285e-05	0.00399751
CD63	1634.22	1.01771	0.219208	4.64267	3.43929e-06	0.000484998		CD47	486.12	-1.10193	0.299986	-3.67328	0.000239453	0.0266353										SPTSSB	81.0692	-2.32037	0.560865	-4.13713	3.51675e-05	0.0045554
PTPN12	116.394	-2.14717	0.462293	-4.64461	3.40714e-06	0.000484998		OASL	69.1388	1.95585	0.532277	3.6745	0.000238316	0.0266353										CAPN2	115.149	1.8961	0.464497	4.08205	4.46402e-05	0.00568444
HLA-DQA2	103.588	2.34307	0.509318	4.60041	4.21658e-06	0.000584699		ANXA5	188.646	1.666	0.460749	3.61585	0.000299366	0.0296457										APOBEC3C	219.339	1.45403	0.358326	4.05785	4.95268e-05	0.00620158
LSP1	343.222	1.47577	0.321938	4.58402	4.56116e-06	0.000622113		DLAT	20.7445	-2.19104	0.605903	-3.61616	0.000299004	0.0296457										GLIPR2	278.738	1.53849	0.384635	3.99987	6.33764e-05	0.00743303
RUNX3	496.167	-1.42978	0.314164	-4.55105	5.33786e-06	0.000716307		LSP1	343.222	1.16638	0.322439	3.61737	0.00029761	0.0296457										SLF1	65.2835	2.31034	0.578104	3.99642	6.43081e-05	0.00743303
THEM4	106.064	-2.13891	0.480962	-4.44714	8.70211e-06	0.00114923		PELO	58.402	2.15993	0.597318	3.61604	0.000299145	0.0296457										OASL	69.1388	2.12052	0.533251	3.97659	6.99115e-05	0.00791945
GZMA	3662.1	1.10302	0.249809	4.41545	1.00802e-05	0.00130545		TMEM123	231.909	-1.36481	0.377304	-3.61727	0.000297722	0.0296457										SMAD3	40.2869	-2.34587	0.59028	-3.97417	7.06247e-05	0.00791945
TBCD	152.121	1.80258	0.410562	4.39052	1.1308e-05	0.0014255		TPST2	189.884	-1.47418	0.407708	-3.61577	0.000299451	0.0296457										NUCB2	210.298	-1.4573	0.367543	-3.96499	7.34002e-05	0.00810964
ZNF600	118.499	-1.96378	0.447611	-4.38724	1.14797e-05	0.00142554		CEP78	71.419	-1.83828	0.510294	-3.6024	0.000315297	0.0307809										SOX4	46.9176	-2.28163	0.577127	-3.95343	7.704e-05	0.00838843
HLA-DRB1	273.454	1.79548	0.410204	4.37704	1.20301e-05	0.00147192		SIDT1	29.3971	-2.14556	0.598685	-3.5838	0.000338637	0.0326066										NINJ2	19.9335	-2.37381	0.60219	-3.94196	8.08174e-05	0.00867402
ITGAX	200.213	-2.0541	0.472084	-4.35114	1.3543e-05	0.00163301		STK16	29.3589	2.15414	0.602337	3.5763	0.000348489	0.0331018										LYST	178.434	-1.51096	0.388098	-3.89324	9.8913e-05	0.0104667
SORL1	153.448	-1.87586	0.432512	-4.33714	1.4435e-05	0.00171571		NR1H2	62.7954	-2.03625	0.571359	-3.56388	0.000365418	0.0337964										RAB27B	23.8126	-2.31612	0.604453	-3.83177	0.000127225	0.0130937
TRDC	2274.89	1.11809	0.260077	4.29909	1.71502e-05	0.00200972		SOX4	46.9176	-2.01104	0.563776	-3.56709	0.00036097	0.0337964										KIR2DL3	180.139	1.80598	0.474366	3.80715	0.000140577	0.0142724
ITM2C	74.0525	2.27102	0.52973	4.28714	1.80991e-05	0.00209145		SAMSN1	925.07	1.17295	0.331337	3.54006	0.000400033	0.0365173										IFITM3	514.906	-1.34529	0.354526	-3.79463	0.000147867	0.0148123
JAML	119.265	2.1078	0.492796	4.27722	1.89242e-05	0.00212793		HECTD4	49.0474	1.91019	0.542014	3.52425	0.000424682	0.0382704										LAG3	40.2165	2.23863	0.594575	3.76509	0.00016649	0.0164584
SMAD3	40.2869	-2.52494	0.590325	-4.27719	1.89263e-05	0.00212793		APOC2	40.8044	2.03546	0.583491	3.48842	0.000485876	0.0432307										TCF4	24.9026	-2.25734	0.600616	-3.75837	0.000171024	0.016687
CXCR6	101.153	2.20249	0.517038	4.25982	2.04589e-05	0.00223803		EGR1	456.529	-1.07801	0.30992	-3.47835	0.000504508	0.0443274										CAMK4	24.4091	2.26263	0.603378	3.74993	0.000176882	0.0168217
HLA-DQB1	129.351	2.084	0.489068	4.26116	2.03369e-05	0.00223803		SRGAP3	53.1331	1.84721	0.536083	3.44576	0.000569451	0.0482249										AKR1C3	51.5082	-2.14925	0.579402	-3.70944	0.000207719	0.0191638
S1PR5	35.0794	-2.56665	0.602914	-4.25707	2.07125e-05	0.00223803		LAG3	40.2165	2.0483	0.59612	3.43605	0.000590255	0.048873										RAMP1	49.3072	-2.21226	0.596667	-3.70769	0.000209162	0.0191638
IL32	2756.98	1.06416	0.250153	4.25404	2.09948e-05	0.00223945		TGFBR3	103.593	-1.71699	0.499748	-3.43571	0.00059101	0.048873										GPR171	214.154	1.57727	0.42823	3.68322	0.000230307	0.0208469
CD47	486.12	-1.26576	0.300666	-4.20986	2.55529e-05	0.00269114																		HSH2D	156.272	-1.5604	0.425088	-3.67076	0.000241828	0.0211262
IRAK3	43.9491	-2.46465	0.594146	-4.14823	3.35063e-05	0.00348465																		NAA50	161.634	1.68986	0.4602	3.672	0.000240658	0.0211262
CITED2	106.95	1.80636	0.436991	4.13363	3.57079e-05	0.00362304																		ISG20	779.425	-1.15988	0.317766	-3.65011	0.00026213	0.0221279
S100A6	1963.62	1.067	0.257992	4.1358	3.53722e-05	0.00362304																		FHL1	27.6352	-2.17898	0.604044	-3.60732	0.000309375	0.0255421
AGTRAP	197.927	1.77331	0.429689	4.12697	3.67575e-05	0.00368461																		IRAK3	43.9491	-2.13301	0.594087	-3.5904	0.000330172	0.0267271
STK16	29.3589	2.47791	0.602113	4.11536	3.86567e-05	0.00382886																		SOD1	641.305	1.02639	0.286136	3.58708	0.000334401	0.0267271
HLA-DQA1	104.835	2.21808	0.54445	4.07399	4.62151e-05	0.00452365																		CD3G	35.3464	2.09132	0.585237	3.57346	0.000352289	0.0278605
GSAP	91.1317	-1.89215	0.465414	-4.06552	4.79263e-05	0.00463659																		TUSC2	70.1991	1.80083	0.504688	3.56822	0.00035942	0.0281284
CD38	82.8173	-2.04824	0.505882	-4.04885	5.14695e-05	0.00488642																		DAPK2	50.2313	2.00266	0.566687	3.53398	0.000409354	0.0313824
LAG3	40.2165	2.41187	0.595836	4.04788	5.16832e-05	0.00488642																		NFKBIZ	503.556	-1.1745	0.332721	-3.52998	0.000415595	0.031539
IFNG	2534.25	1.09911	0.271925	4.04196	5.3007e-05	0.00495526																		HLA-DRB1	273.454	1.44072	0.408582	3.52615	0.000421645	0.0316782
IL18RAP	319.069	-1.44966	0.359439	-4.03312	5.50418e-05	0.0050324																		IRF8	298.716	-1.41018	0.401249	-3.51447	0.000440633	0.032777
SPTBN1	98.8746	-1.93862	0.480546	-4.0342	5.47881e-05	0.0050324																		CD83	200.301	-1.44714	0.415277	-3.48477	0.000492556	0.0362802
NDFIP2	72.0873	2.23623	0.557226	4.01314	5.99166e-05	0.00541854																		C1orf56	439.699	-1.15518	0.332281	-3.47653	0.000507949	0.036345
IKZF3	218.463	1.65096	0.420247	3.92854	8.54629e-05	0.00764571																		FEZ1	26.0963	-2.10286	0.60469	-3.47758	0.000505957	0.036345
PLEK	85.147	-2.21467	0.56727	-3.90408	9.45858e-05	0.00837185																		THBS1	30.3301	-2.10279	0.604342	-3.47947	0.000502404	0.036345
ISG20	779.425	-1.23931	0.318054	-3.89653	9.75793e-05	0.00848811																		LST1	98.9121	-1.8127	0.522277	-3.47076	0.000518982	0.0364403
LDLRAD4	283.098	1.59855	0.410344	3.89564	9.79397e-05	0.00848811																		TKTL1	31.6463	-2.08083	0.605963	-3.43393	0.000594908	0.0413846
EVI2B	388.753	1.31201	0.338095	3.88058	0.000104206	0.00893811																		DNAJB1	831.546	1.00308	0.29251	3.42921	0.000605352	0.0417249
METTL9	245.249	1.4249	0.368398	3.86782	0.000109814	0.00932299																		YES1	54.206	-1.81106	0.531219	-3.40925	0.000651411	0.0436969
ATXN1	58.1015	2.19362	0.568993	3.85526	0.000115606	0.00955249																		DENND2D	106.241	-1.66301	0.488664	-3.40318	0.000666065	0.0442845
BEX3	19.1146	-2.33246	0.605469	-3.85231	0.000117009	0.00955249																		KDM5B	51.1093	1.8515	0.5464	3.38855	0.000702642	0.0463066
MTFP1	78.9714	1.9494	0.505438	3.85685	0.00011486	0.00955249																		C12orf75	372.106	1.03774	0.306649	3.38413	0.000714052	0.0466493
TMEM123	231.909	-1.45091	0.377999	-3.83838	0.000123847	0.010004																		KIF21A	72.8742	1.79996	0.533378	3.37464	0.000739114	0.0478704
KIAA1671	31.3864	2.29894	0.600629	3.82755	0.000129425	0.0103448
SMIM14	108.878	-1.74687	0.457817	-3.81565	0.000135824	0.0106609
CTSA	109.989	1.81839	0.477205	3.8105	0.000138685	0.0107837
SLC6A6	58.3715	2.09166	0.550571	3.79907	0.000145237	0.0111887
CAMK4	24.4091	2.28685	0.60294	3.79283	0.000148937	0.0113684
PLK2	41.5416	-2.1684	0.575285	-3.76926	0.000163731	0.012384
FRMD4B	36.8413	2.23857	0.594516	3.76537	0.000166304	0.0124653
ICAM2	157.097	-1.8671	0.496508	-3.76046	0.0001696	0.0125989
CD82	30.3966	2.20955	0.590928	3.73911	0.000184672	0.0135971
CATSPER1	48.3756	-2.16702	0.58002	-3.73611	0.000186888	0.0136395
CD83	200.301	-1.55097	0.415465	-3.7331	0.000189141	0.0136839
ZNF331	517.798	1.25761	0.338444	3.71586	0.000202516	0.0142791
PLP2	869.062	1.0936	0.294836	3.70918	0.000207934	0.0145379
TNFSF11	20.4597	-2.22103	0.604537	-3.67393	0.000238847	0.0165601
SURF4	151.436	1.48475	0.40832	3.63624	0.000276641	0.019022
MSMO1	90.3421	1.85422	0.511737	3.62338	0.000290773	0.0198298
PLA2G16	245.779	1.25813	0.347639	3.61908	0.000295652	0.0199986
AFF3	19.57	-2.18245	0.605705	-3.60315	0.000314384	0.0210942
CDKN1A	114.102	1.75321	0.488511	3.58889	0.000332094	0.0219287
DUSP4	327.977	1.14441	0.318773	3.59004	0.000330627	0.0219287
CCDC167	235.405	1.24743	0.348683	3.57753	0.000346854	0.0226336
IFI27L2	195.724	1.3516	0.377911	3.57651	0.000348209	0.0226336
PERP	62.5429	2.0225	0.566976	3.56717	0.000360864	0.0232743
GPCPD1	184.89	-1.33623	0.37695	-3.54485	0.000392843	0.0247313
MLX	59.4364	-1.94505	0.548958	-3.54317	0.000395344	0.0247313
COG3	70.0896	-1.75992	0.505477	-3.48169	0.000498257	0.0304816
BEX4	107.928	-1.65198	0.475128	-3.47693	0.000507198	0.0308021
RAP1GAP2	14.0686	-2.03167	0.585676	-3.46893	0.000522533	0.0315034
GBP5	327.189	1.07797	0.311348	3.46226	0.000535656	0.0320623
LST1	98.9121	-1.79912	0.522619	-3.4425	0.000576363	0.0342524
DDIT4	435.225	1.12342	0.327504	3.43024	0.00060304	0.0353331
IL18R1	103.62	-1.91245	0.557348	-3.43135	0.000600593	0.0353331
IL23A	28.0076	-2.07203	0.604439	-3.42802	0.000608003	0.0353747
DAPK2	50.2313	1.94111	0.567943	3.4178	0.000631301	0.0364752
SPRY2	283.687	1.2881	0.378269	3.40526	0.000661022	0.0376692
OASL	69.1388	1.81256	0.532695	3.40263	0.000667414	0.0377747
RGS3	43.795	-1.9669	0.579343	-3.39505	0.000686163	0.0383146
FAM60A	44.8323	-1.8894	0.559126	-3.3792	0.000726979	0.0400561
DYRK2	80.694	-1.63997	0.486075	-3.3739	0.000741111	0.0404018
FXYD2	29.2658	-2.04377	0.606204	-3.37142	0.000747822	0.0404018
IRF4	27.5038	2.03609	0.603862	3.37177	0.000746864	0.0404018
KRT86	381.398	2.0329	0.606024	3.35449	0.000795107	0.0426332
SERINC1	493.917	1.02224	0.304872	3.35301	0.000799373	0.0426332
PTPN22	289.342	1.23914	0.370002	3.34902	0.00081099	0.0427514
LYST	178.434	-1.29468	0.389105	-3.32732	0.000876841	0.0457074
SLC38A10	31.2386	-1.96502	0.590691	-3.32664	0.000878988	0.0457074
FAM110D	89.6917	-1.89149	0.569212	-3.32299	0.000890576	0.0457382
MRPL49	35.851	-1.92083	0.577888	-3.32387	0.000887773	0.0457382
BACH2	40.1657	-1.8723	0.564662	-3.31579	0.000913852	0.0460803
CCR7	13.7644	-1.88189	0.567552	-3.3158	0.000913808	0.0460803
ITGB1	654.99	1.12142	0.338711	3.31084	0.000930159	0.0463409
TMED9	104.185	1.65249	0.498959	3.31188	0.000926707	0.0463409
CMC1	597.892	-1.89375	0.572929	-3.30539	0.00094845	0.0469708
SRGAP3	53.1331	1.76414	0.536463	3.28846	0.00100738	0.0493023
