# Supplementary material for: Unique transcriptional and protein-expression signature in human lung tissue-resident NK cells
Source: Nat Commun. 2019 Aug 26;10:3841. doi: 10.1038/s41467-019-11632-9 (PMC6710242; doi:10.1038/s41467-019-11632-9)
Supplement: Supplementary file 4 — Source data 1 [file 41467_2019_11632_MOESM4_ESM.xlsx]

## Sheet: Fig1b
% of NK cell subset
	CD16-CD69+ CD49a+CD103-	CD16-CD69+CD49a-CD103+	CD16-CD69+CD49a+CD103+		CD16+CD69+CD49a+CD103-	CD16+CD69+CD49a-CD103+	CD16+CD69+CD49a+CD103+
	24.7	5.1	19.9		3.7	0.3	2.3
	5.7	3.6	7		0.4	0.3	0.3
	6.6	5.2	3.1		0.7	0.2	0.1
	5.6	12.8	8.4		2.1	5.9	4.8
	13.7	2.5	7.7		1.5	0.2	0.6
	8.8	9.6	49.5		0.9	0.7	1.3
	10.7	1.6	80.5		2.9	1.7	1.9
	18.5	6.7	21.5		1.3	0.3	0.8
	7.8	6.8	11.6		0.1	0	0.2
	31.2	0.8	63		24.8	0.8	38.7
	31.5	6.9	26.4		11.4	2.2	7.2
	32	4	26.2		3.8	0.1	3.3
	18.9	3.8	15.9		1.1	0.1	0.3
	13.7	5.7	29.1		3.2	0.2	0.9
	2.5	1.8	5.7		0.2	0.1	0.1
	17.1	6.2	50.9		0.6	0.5	1.3
	16.8	9.3	26.4		16.8	3.4	31.5
	10.1	5.2	20.1		0.4	0.3	0.6
	3.1	1.9	87.4		3.5	0.5	1.3
	24.1	1	16.7		1.5	0.1	0.4
	21.2	8	15.8		1.2	0.6	0.6
	11.3	22.4	19.8		0.3	1	0
	11	18.1	30.5		6.8	4	13.6
	8.3	3.5	27.8		0.3	0.4	1
	11.3	4.5	9.6		0.2	0.3	0.1
	10.1	14.7	19.1		0.4	2.1	0.7
	7.7	6.3	46.7		3.5	2.9	11.8
	23	8.1	30.5		1.3	3.4	3.4
	20.6	3.3	6.7		0	1.6	0.3
	7.3	4.3	12.6		0.9	0.8	1
	29	5.2	41.8		3.6	1	5.2
	18.2	6	44.3		5.6	6.1	11.3
	14.4	9.3	17.1		4.1	0.2	0.4
	23.5	2.8	10.2		5.6	0.2	0
	17.3	7.4	34		0.8	0.4	1.3
	22.8	12.4	35		5.5	2.1	0.8
	7.7	1.7	76.6		2.2	0.1	3.7
	4.5	3.2	27.4		1.9	0.2	0.2
	4.2	1.2	88.3		3.5	2.5	18.5
	13.8	6.2	21.8		0.4	1	0.4
	10.2	2.2	58.8		1.1	0.4	1
	3.7	6	6.1		0.1	1	0
	1.6	0.5	94.7		6.6	1.1	79.7
	56.9	1.4	16.9		15.2	0.2	1.1
	24.5	2.8	51.9		0.5	0.2	0.7
	0.3	0.3	0.2		1.3	0.3	4.6
	7.6	7.4	59.8		2	1.7	4.6
	15.7	11.1	15.5		4.9	3	0.7
	3	4.2	8.5		0.3	0.4	0.3
	4.6	13.9	7.7		0.6	1.3	0
	35.7	7.2	29.3		1.9	0.4	0.4
	28	3	57.8		4	0	14.9
	8.9	10.8	42		2.7	1.5	2.7
	20	6.2	19.5		1.6	0.8	0.2
	5.7	6.8	7.9		0	0.7	0.7
	14	5	50		4.3	1.6	3.8
	38.2	0.3	61		6.5	0.5	33.8
	16.7	5.3	32		0.3	2.2	0.6
	27.3	7.4	15.3		11.1	2.1	7.8
	8.7	8.7	21.6		0.6	0.3	0.6
	20.2	2.5	19.4		0.6	0.5	0.4
	9.3	9.7	15.1		0.8	1.8	0.3
	5.9	0.5	92.7		4	0.4	76.3
	16.7	0	83		7.3	0.2	30.7

## Sheet: Fig 1c
Correlation
	%CD103+ of NK cells	%CD49a+ of NK cells
	1.4	1.4
	5	1
	4.7	4.6
	28.8	92.9
	2	2.6
	1	1.5
	3.2	2.7
	5.2	7
	73.1	91
	32.9	51.1
	2.6	8
	7.1	11
	1.3	11
	77.7	77.2
		9.4
	2.6	8.7
	6.1	7.1
	0.6	1.1
	6.5	8.3
	1	1
	17.4	22.6
	30.3	34.8
	3.7	6.6
	5.4	7.3
	67.3	80.7
	3.9	6.9
	7.4	9.7
	2	2.7
	60	71.1
	5.2	8.3
	2	1.8
	1	1.9
	2.9	4
	2.4	3.8
	11	10.9
	10.9	16.7
	45.3	69.2
	3.7	5.2
	2	1.6
	4.7	5.8
	9.2	14.1
	4.9	5.8
	1	1.2
	2.6	7.4
	0.8	1.1
	4.3	6
	26.5	27.6
	4.6	4.3
	0.8	4.6
	59	65.6
	1.7	0.1
	4	5.5
	3.8	4.8
	16.5	17
	1.1	2.3
	0.1	0.5
	13.2	14.3
	5.3	11.1
	12.4	15.4
	7.4	9.6
	0.5	12.1
	0.6	4.3
	34.2	54.7
	15.6	20.3
	8.5	26.3
	46.3	68.6
	1.8	2.1
	0.7	0.5
	11	15.1
	23.4	49.6
	8.4	6.4
	13.6	20
	2.4	4.6
	2	3.1
	1.3	1.7
	1.9	4.3
	3.2	9
	42	45.5
	1.1	2.5
	1.4	1.8
	7.8	10.7
	10.5	12.2
	0.2	0.3
	1.7	5.3
	1.5	3.3
	5.9	12.1
	17.6	37.3
	28.6	48.2
	0.3	0.4
	1	1.6
	70.2	76.3
	7.5	7.8
	2.4	4.3
	3.8	9.7
	4.2	44.7
	1.3	1.7
	0.9	4.9
	0.5	0.7

## Sheet: Fig 1e
%CD16
	CD69-CD49a-CD103-	CD69+CD49a-CD103-	CD69+CD49a+CD103-	CD69+CD49a-CD103+	CD69+CD49a+CD103+
	68.6	39.1	12.1	9.9	6.5
	88.4	22	1.9	3.2	0.2
	75.9	36.4	2	7.2	2.7
	76.2	75.1	6.2	7.5	6.5
	76.3	50.8			2.8
	82.8	71.6
	81	44.3	0.2	5.6	0.5
	92.1	34.7	2.5	2.7	8.3
	90.7	64.1	20.9	12.1	16.5
	99.5	90.8	8.3	9.9	3.7
	92.6	46.2	5.5	9.2	4.6
	83.2	40.8	2.7	3.1	0.7
	93.3	56.9	10.8	6	0.2
	93.9	53.2	8	1	2.1
	92.8	65.9	6.4		2.9
	95.7	54.8	50		52.8
	85.7	71.9	5	5.7	4
	91.9	61.9			2.3
	97.1	75.2	29.4	2.3	5
	81.3	66.6	15.5	2.6	2.2

## Sheet: Fig 1f
%CD69+
	CD49+	CD103+	CD49a+CD103+	CD49a-CD103-
	72.4	95.3	98.6	41
	87.2	92.6	97.7	30.5
	88.7	97.8	99	48.6
	92.5	96.6	99.1	84
	94.1	93.4	96.1	61.7
	93.8	97.6	98.9	81.1
	84.8	95.1	98.4	55.5
	79.3	90	97.9	42.5
	77.5	97	98.1	41.7
	79.5	91.9	97.7	55.1
	95.1	91.8	98.8	40.5
	86.2	93.9	99.4	59.1
	94.2	93.1	98.8	62.4
	87.5	90.5	99	45.2
	82.3	99.3	99.5	75.9
	87.6	91.1	97.1	38.4
	86.5	86.5	96.5	54.6
	82.4	88.2	98.8	33.8
	97	95.4	99.2	46.8
	91	94	98.3	49.5
	72.2	98.9	99.4	32.8
	82.7	86.3	93.7	36.9
	74.6	96.6	99.4	42.6
	92	94.9	95.6	36.3
	80.1	82.3	97.1	42.6
	71.4	91	98.4	51.4
	76	86.9	99.8	67.8
	88.8	93.2	98.8	27.2
	86.1	87.4	98	44.3
	73.4	90	94	46.5
	76	94.1	98.7	63.1
	94.9	95.9	99.6	70.3
	62.7	96.4	98.4	27.8
	69.4	90.6	94.5	32.6
	79.4	88.9	90.8	54.2
	78.2	84.6	96.5	70.6
	99.9	75.5	100	91.2

## Sheet: Fig 1g
Overall contribution
	16+49a+69+103+	16+49a+69+103-	16+49a+69-103+	16+49a+69-103-	16+49a-69+103+	16+49a-69+103-	16+49a-69-103+	16+49a-69-103-	16-49a+69+103+	16-49a+69+103-	16-49a+69-103+	16-49a+69-103-	16-49a-69+103+	16-49a-69+103-	16-49a-69-103+	16-49a-69-103-
	0.2	0.3	0	0.3	0	7.7	0	55.6	2.9	4	0.1	2.2	0.7	8.7	0.1	17.2
	0.1	0.1	0	0	0	5.7	0.1	64.6	1.6	2	0	0.3	0.4	5.9	0	18.9
	0.1	0.1	0	0.1	0.1	3.4	0	77.3	6.2	1.1	0.2	0.2	1	3.8	0	6.6
	0.3	0.1	0	0.1	0.1	3.3	0	10.7	66.8	5.9	1.2	0.8	1.7	5.4	0.1	3.6
	0.1	0.1	0	0.2	0	4.1	0	91.1	0.6	0.5	0.1	0.1	0.2	1.5	0	1.4
	2.3	2.1	0	0.4	0.1	7.4	0	31.1	25.4	16.8	0.3	1.2	0.7	8	0	4.3
	0.9	1.2	0	0.3	0.1	2.8	0	39.5	14.3	18.2	0.3	3.8	1.9	8.8	0.1	8
	0.1	0.1	0	0.1	0	3.1	0	62	4.7	5.7	0.1	1.2	0.9	8.2	0.1	13.6
	0	0.2	0	0.7	0	13.2	0	62.8	1	1	0	0.3	0.4	6.4	0	13.8
	0.1	0.3	0	2.8	0	6.8	0	82.9	1.2	0.6	0	0.2	0.2	2.2	0	2.5
	0.3	0.2	0	0	0.1	14.8	0	56.2	8.4	3	0.1	0.1	1.4	5.8	0.1	9.3
	0.1	0.2	0	1.8	0	4.5	0	39.8	43.6	2	0.2	0.3	0.6	3.5	0	3.3
	0	0.1	0	0.6	0	8.6	0	58.8	2.7	4.8	0.1	0.5	0.1	11.9	0	11.7
	2.2	1.3	0	0.1	0.6	8.2	0.1	57.3	4.3	2.1	0	0.2	3.2	9.7	0.3	10.4
	0.1	0.1	0	0	0.2	4.5	0.1	62.5	4.2	2.1	0.1	0.5	3.7	13.1	0.1	8.8
	1.8	0.5	0	0	0.3	4	0.1	51.7	11.8	2.1	0.3	0.3	1.6	10.4	0.1	14.9
	0.2	0.1	0	0	0.2	6	0.1	49.7	7.7	5.8	0.3	1	2.2	10.4	0.4	15.9
	0.4	0.3	0	0.1	0.2	7.2	0	77.5	0.6	0.4	0	0.1	0.3	4.1	0	8.8
	0.4	0.4	0	0.1	0	2.4	0.1	71.4	7.8	5.2	0.2	0.2	1	4.5	0	6.2
	1	0.7	0	0.1	0.2	5.1	0.1	45.3	11.9	5.4	0.3	0.7	1.7	9.9	0.2	17.1
	0	0.2	0	3.2	0	4.4	0	84.1	0.4	0.3	0	0.2	0.2	1.6	0	5.2
	1	0.5	0	0.1	0.2	7.7	0.1	66.9	4.6	2.6	0.3	0.5	1.1	4.9	0.1	9.4
	0.5	1.1	0.1	5.6	0.3	9.9	1.3	71.3	2.1	1.3	0	0.4	0.9	2	0	3.1
	0.5	0.2	0	0	0	9.2	0	70.5	11.8	1.2	0.5	0.1	0.3	2.2	0	3.4
	0.7	0.1	0	0	0.1	2.7	0.1	36.3	45.7	1.7	1.4	0.4	1.2	3.7	0.2	5.6
	0.2	0.1	0	0.1	0.1	8.4	0	69.1	2.7	1.5	0.1	0.4	1	8.2	0.1	8.1
	3	0.3	0.1	0.7	0	0.6	0	11.2	72.8	1.3	0.8	1.6	0.3	2.6	0.1	4.4
	0	0.4	0	6.7	0	2.9	0	80.9	0.7	2.2	0	0.4	0.1	1.1	0	4.5
	0.5	0.3	0	0.2	0.1	14.9	0.1	55	10	4.5	0.4	1	0.7	4.1	0.1	8.2
	3.8	1.9	0.2	0.5	0.5	7.6	0.1	27.9	18.4	12.7	0.8	3.5	3.1	9.2	0.1	9.9
	1.9	0.4	0	0.2	0.3	6.9	0.1	43.7	20.8	2.1	0.5	0.8	2.9	9.4	0.4	9.4
	0.7	0.5	0	0.3	0	4.5	0.1	7.4	44.6	20.7	0.2	1.1	2.9	11.3	0.2	5.5
	0.8	0.6	0	0.6	0.4	7.7	0	64.2	4.9	1	0.1	0.2	1.1	4.5	0	13.6
	0	0.2	0	0.9	0	4.5	0	62.1	2	2.1	0.1	0.9	0.8	6.7	0.1	19.4
	0.5	0.5	0	0.2	0.2	3.9	0.2	70	1.7	2.3	0.3	1.8	1.6	7.9	0.2	8.9
	0	0	0	0.1	0	2.9	0.1	66.4	2.3	1.3	0.9	1.8	1.7	10.8	1.1	10.7
	0.9	0.1	0	0	0	0.3	0	12.9	75	5.3	0.8	0.7	0.4	1.1	0.4	2.1

## Sheet: Fig 1h
CD49+ of CD69+CD127+ ILC	CD49a+ of CD69+ CD8 T cells
33.0467	28.4456
5.15127	44.8605
3.64837	31.7162
3.8774	66.8851
1.2549	75.1846
2.00243	73.2214
3.1746	59.9589
5.11211	40.6091
7.6594	36.9794
20.7165	80.6459
0.646682	69.4205
18.2131	38.0134
3.7037	55.682
2.46154	61.7472
2.22222	6.05994
1.69491	12.3451
12.8559	81.1351
3.46528	84.3002
6.4	67.732
	34.8952
	86.6125
	48.3815
	83.179

## Sheet: Fig 1i
CD103+ of CD69+ ILCs	CD103+ of CD69+ CD8 T cells
20.1474	28.6868
27.6552	50.105
4.39989	43.8768
9.94475
4.08843	61.182
3.5801	52.2255
6.88831	77.3582
10.5933	19.1524
10.9163	45.1007
12.1495	20.4047
	78.987
	60.7281
13.5786	34.4287
7.56014	54.8773
14.8148	63.965
	6.5621
	13.1653
8.62538	58.4774
12.6926	85.4715
16.9491	64.9584
7.72654	24.338
19.8171	69.6275
5.3	55.2555
	87.1747

## Sheet: Fig 2b
	NKG2A								CD57
			CD16-CD69-CD49a-CD103-	CD16-CD69+CD49a-CD103-	CD16-CD69+CD49a+CD103-	CD16-CD69+CD49a+CD103+	56dimCD16+					CD16-CD69-CD49a-CD103-	CD16-CD69+CD49a-CD103-	CD16-CD69+CD49a+CD103-	CD69+CD49a+CD103+	56dimCD16+
			69.8	40.7			31.2					25.7	1.9	3	24.7	75.8
			46.2	48.9	83.9	68.3	6.8					25.3	1.6	0.7	1.7	68.1
			57.4	54.4	81.9	81.5	44.3					24.4	2.6	1.8	0.7	42.5
			19.5	31.6		68.9	11.9					51.4	5.7	0.8	0.4	71.9
			25	35.9			13.7					28.6	2	0.8	13.9	61.1
			31.3	67.7	93.8	91.1	14.9					36.9	3.6	1.4	0.3	72.8
			35	43.3	87.2	59	5.7					17.3	1.8			33.1
			40.1	37.1	75	72	6.1					40.3	4.1	2.3	4.4	73
			30.5	19.9		61.5	6					16.4	1.2			53.4
			13.9	19.2	20.6	34.6	1.9					4	0.1
			74.8	76.3	79.9	94.6	38.5					46.9	2.4		24.9	71
			40.5	73.4		69.7	21.4					19.5	0.5			48.6
			49.4	64	71.4	84.7	25.6					33.8	15.6	0.3	0.8	45.5
			45.4	59.3	64.7	68.3	43					27.6	0.8			47.3
			63.4	86			52					13.6	1.2	0.3	0.2	52.5
			55.1	47	79.7	79.8	35.8					13.1	0.8	0.6	0.4	73.6
			78.7	86.5	94.6	95.3	70.8					34.8	4.1	1.9	0.9	68.6
			73	76.2	87.7	87.7	38.4					21.4	1.6	0.4	1	48.7
			78.2	81.1	88.3	83.7	43.5					22.8	1.5		3.2	54.8
			57.9	71.9	82.7	80.7	22.1					46.9	5	0	0.3	78.4
												52.4	4.5	0	0	77.3

## Sheet: Fig 2d
	CD56							CXCR6								CXCR3
		CD16-CD69-CD49a-CD103-NKG2A+CD57-	CD16-CD69+CD49a-CD103-	CD16-CD69+CD49a+CD103-	CD16-CD69+CD49a+CD103+	CD56dimCD16+			NKG2A+CD57-CD16-CD69-CD49a-CD103-	CD16-CD69+CD49a-CD103-	CD16-CD69+CD49a+CD103-	CD16-CD69+CD49a+CD103+	CD56dimCD16+					NKG2A+CD57-CD16-CD69-CD49a-CD103-	CD16-CD69+CD49a-CD103-	CD16-CD69+CD49a+CD103-	CD69+CD49a+CD103+	CD56dim16+
		2696	1449	2116	1026	633			149	196	164	214	205.4					200	74	163.7	226	0
		1750	1086	992	593	444			54	159	78.5	72.7	42.5					100	33	122	118	18.4
		562	698	1009	590	413			29	38.4	39.5	49.8	21.8					146	39.6	138	164	17.9
			335	404	346				123	123.9	136.7	150	123.6
		564	339		397	141			12	27.1	14.8	16.8	15.4
		304	317			173			34	59.8	83.5	161.5	24.2
		1958	1846	2432	2047	1098			10	17.4	24.5	82.1	10.4
		1577	1503	1776	1546	752
		488	208	273	226	67
		172	115		305	42
			238	433	478	119
		452	514	608	731	183
		961	812		638	385
			578	528	603	341
		395	326	557	498	257
		320	730			333
		96	116	270	241	54
		104	161	367	351	76
		335	256	337	276	107
		891	666	731	597	389
		1025	401	1172	1166	163

## Sheet: Fig 2f
Perforin	NKG2A+CD57-CD16-CD69-CD49a-CD103-	CD16-CD69+CD49a-CD103-	CD16-CD69+CD49a+CD103-	CD69+CD49a+CD103+	CD16+CD69-CD49a-CD103-	non-NK ILCs
	231	147	308	441	3530	76.4
	371	116	610	1006	9551	77.3
	179	115	177	361	3328	51.4
	654	4624	328	257	5615	91.5
	631	2128	289	470	4663	62.7

[truncated: 14 more sheets: Fig 2h, Fig 4a, Fig 4c, Fig 4d, Fig 4f, Fig 4g, Fig S1e, Fig S2a, Fig S2b, Fig S2c, Fig S2d, Fig S5b, Fig S5c, Fig S5d]
